# Supplementary material for: NXP031 Improves Cognitive Impairment in a Chronic Cerebral Hypoperfusion-Induced Vascular Dementia Rat Model through Nrf2 Signaling
Source: Int J Mol Sci. 2021 Jun 11;22(12):6285. doi: 10.3390/ijms22126285 (PMC8230952; doi:10.3390/ijms22126285)
Supplement: Supplementary file 1 [file ijms-22-06285-s001.zip]

Archive with 1 entries (1 files):
- ijms-1243316-supplementary.pdf
